# Supplementary material for: Curcumin Attenuates Bisphenol F-Induced Osteoporosis and Osteogenic Dysfunction via PI3K/AKT Pathway Activation
Source: Nutrients. 2026 Jul 16;18(14):2335. doi: 10.3390/nu18142335 (PMC13416212; doi:10.3390/nu18142335)
Supplement: Supplementary file 1 [file nutrients-18-02335-s001.zip]

Archive with 1 entries (1 files):
- nutrients-4343076-supplementary.pdf
